# Supplementary material for: HA and HS Changes in Endothelial Inflammatory Activation
Source: Biomolecules. 2021 May 29;11(6):809. doi: 10.3390/biom11060809 (PMC8229641; doi:10.3390/biom11060809)
Supplement: Supplementary file 1 [file biomolecules-11-00809-s001.zip]

Archive with 1 entries (1 files):
- Supplemental_figures.pptx
